# Supplementary material for: Mental imagery boosts music compositional creativity
Source: PLoS One. 2017 Mar 15;12(3):e0174009. doi: 10.1371/journal.pone.0174009 (PMC5352024; doi:10.1371/journal.pone.0174009)
Supplement: S1 Dataset — (XLSX) [file pone.0174009.s001.xlsx]

## Sheet: Child Composers' Ratings
Participant No.	P_Img_Ease	P_Img_Cv	P_Con_Ease	P_Con_Cv
1	5	4	5	4
2	5	5	2	5
3	4	3	3	1
4	3	4	3	4
5	4	5	3	3
6	2	4	3	4
7	3	4	3	4
8	4	5	4	4

## Sheet: Expert Judges' Ratings
Judge No.	1_CV	2_CV	3_CV	4_CV	5_CV	6_CV	7_CV	8_CV	9_CV	10_CV	11_CV	12_CV	13_CV	14_CV	15_CV	16_CV
1	5	1	2	2	7	5	7	4	5	2	3	2	7	5	3	4
2	5	4	3	4	5	4	5	5	4	5	4	4	5	4	3	4
3	6	2	2	5	5	4	7	5	5	3	4	3	3	2	4	2
4	5	4	5	4	6	6	7	4	4	7	6	5	7	5	4	4
5	2	1	4	3	4	5	6	3	5	3	3	4	4	3	1	1
6	6	4	2	4	6	4	7	5	6	4	2	3	4	5	2	2

## Sheet: Main Analyses_Mean Ratings
Participant No.	Age_Mths	Imagery Composition Code	Control Composition Code	Imagery Animal	Order of Sessions	P_Img_Ease	P_Img_Cv	P_Con_Ease	P_Con_Cv	J_Img_Cv	J_Con_Cv
1	62	1	2	Bee	Imagery_Control	5	4	5	4	4.83333	2.66667
2	67	3	4	Bee	Control_Imagery	5	5	2	5	3	3.66667
3	83	5	6	Frog	Control_Imagery	4	3	3	1	5.5	4.66667
4	104	7	8	Frog	Control_Imagery	3	4	3	4	6.5	4.33333
5	100	9	10	Frog	Imagery_Control	4	5	3	3	4.83333	4
6	77	11	12	Tiger	Imagery_Control	2	4	3	4	3.66667	3.5
7	88	13	14	Tiger	Imagery_Control	3	4	3	4	5	4
8	62	15	16	Tiger	Control_Imagery	4	5	4	4	2.83333	2.83333
